# Supplementary material for: Analysis of gene expression in operons of Streptomyces coelicolor
Source: Genome Biol. 2006 Jun 2;7(6):R46. doi: 10.1186/gb-2006-7-6-r46 (PMC1779546; doi:10.1186/gb-2006-7-6-r46)
Supplement: Additional File 1 — Sixty-five E. coli genes found in our constructed data set of operons that have an experimentally validated upstream internal promoter. [file gb-2006-7-6-r46-S1.txt]

65 E. coli genes from our data set with an experimentally validated upstream internal promoter. 
speB
fimA
fimE
deoB
trpC
nagD
glnL
fumB
pflB
nikR
dnaN
recF
flgK
idnR
menB
otsA
fur
ccmA
ychF
atpB
glpG
glpR
crr
pdxJ
rpoD
hemF
rseA
damX
dam
rpe
aklB
nlpB
rpoS
dsbA
gntK
hscA
eda
kdsA
ihfA
phrB
rpoB
rpsA
dsdA
xylR
exbD
carB
rimK
mazE
gadX
ibpB
acpP
sucA
sdhD
flgM
fusA
appA
ftsA
ftsZ
ftsQ
hypB
hisB
yajC
apaG
ksgA
pdxA
