# Supplementary material for: Analysis of gene expression in operons of Streptomyces coelicolor
Source: Genome Biol. 2006 Jun 2;7(6):R46. doi: 10.1186/gb-2006-7-6-r46 (PMC1779546; doi:10.1186/gb-2006-7-6-r46)
Supplement: Additional File 2 — The top table describes OIGs in E. coli found to have a putative TFBS site using our own PSWMs, their Zop,i score (in comparison to the first gene of the respective operon) and whether they are experimentally known (or computationally predicted); the bottom table describes E. coli OIGs predicted to have an upstream internal promoter using Li et al. [18] matrices. [file gb-2006-7-6-r46-S2.txt]

Laing et al (2005) PSWM internal TFBS predictions		gene    Zop,i score	known TFBS site?	
malF 	17.8371237	nonefound		
idnR 	27.14277164	found   		
phnE 	12.80738233	nonefound		
ilvB 	43.10980433	nonefound		
fucK 	3.467797647	nonefound		
artJ 	26.44423303	nonefound		
appA 	1.1488366	found   		
gabP 	27.61667152	nonefound	computationally predicted promoter	
rpsA 	30.10782541	found   		
ylcC	8.250014477	nonefound	computationally predicted promoter	
acpP	41.15126	found   		
trpE	81.40604129	nonefound		
xapB 	11.361348	nonefound	computationally predicted promoter	
gcvP 	39.54483416	nonefound		
cysH 	11.77985256	nonefound		
lpdA 	24.47718017	found   		
cysM 	8.93704423	nonefound		
lacY	1.326418918	nonefound		
mtlD	23.41937598	nonefound		
malM	27.66700405	nonefound		
hypF	13.22322304	nonefound	computationally predicted promoter	
yeaH	11.52517009	nonefound		
leuA 	89.69455685	nonefound		
dnaJ 	12.40847404	nonefound		
eda 	0.128402542	found   		
araD 	5.327648284	nonefound		
tsf 	13.90695606	nonefound		

#################################################

Li et al (2002) PSWM internal TFBS predictions			
treC 	2.088354247	nonefound	
malF 	17.8371237	nonefound	
fucR 	29.88711618	nonefound	
xylG 	2.569801606	nonefound	
gabP 	27.61667152	nonefound	computationally predicted promoter
thrA 	27.43958772	nonefound	
gcvP 	39.54483416	nonefound	
cysH 	11.77985256	nonefound	
lpdA 	24.47718017	found	
melB 	38.0052789	nonefound	
pheA 	31.20384152	nonefound	
mtlD 	23.41937598	nonefound	
malM 	27.66700405	nonefound	
hypF 	13.22322304	nonefound	computationally predicted promoter
fabF 	11.97259496	nonefound	
leuA 	89.69455685	nonefound
hypE 	28.6652054	nonefound
tsf 	13.90695606	nonefound
