# Supplementary material for: Analysis of gene expression in operons of Streptomyces coelicolor
Source: Genome Biol. 2006 Jun 2;7(6):R46. doi: 10.1186/gb-2006-7-6-r46 (PMC1779546; doi:10.1186/gb-2006-7-6-r46)
Supplement: Additional File 3 — SMD Experiment IDs used for S. coelicolor. [file gb-2006-7-6-r46-S3.txt]

Stanford Microarray Database S. coelicolor Experiment Id
32354
32356
32358
32608
32611
33513
35265
35266
35267
35268
35270
36014
36247
36248
36249
36253
36302
36339
36340
36341
36342
36358
36378
36507
36508
36515
36580
36582
36670
36671
37123
37124
37125
37126
37127
37128
37129
37130
37439
37440
37441
37442
37644
37645
37761
38246
38247
38248
39003
39004
39005
39345
39347
39349
39350
39351
39352
39353
42154
42155
42156
42157
42158
42248
42420
43927
43928
43929
43931
43932
43935
43937
43938
43939
43940
43941
43942
43943
43945
29758
1745
1826
2377
2464
2577
9140
9675
9853
