# Supplementary material for: Analysis of gene expression in operons of Streptomyces coelicolor
Source: Genome Biol. 2006 Jun 2;7(6):R46. doi: 10.1186/gb-2006-7-6-r46 (PMC1779546; doi:10.1186/gb-2006-7-6-r46)
Supplement: Additional File 4 — Oklahoma database experiment IDs and SMD Experiment IDs used for E. coli. [file gb-2006-7-6-r46-S4.txt]

Oklahoma database Experiment Id's:

MUCUS_Arrays    8exps
DIAUXIE         17exps
ACETYL_P_LO     6exps
H2O2            12exps
TGC_V_1_4       10exps
AGTC_V_1_4      10exps
ANAEROB_V_AEROBIC       2exps
GADXW_EXP       20exps
SUGAR_ACIDS     4exps

Stanford Microarray Database Experiment IDs

9395
9152
8459
8458
8455
5287
5284
5281
5278
5277
5273
5272
5268
5266
5265
25822
2357
2355
2354
2353
1916
1915
1914
1913
1912
1909
1908
1649
1647
1646
1644
1642
1611
1610
1608
1606
1604
1603
1602
1601
1599
1595
1592
1589
1585
14832
14831
14830
14829
1292
1290
1287
1285
1282
1278
1277
