# Supplementary material for: Analysis of gene expression in operons of Streptomyces coelicolor
Source: Genome Biol. 2006 Jun 2;7(6):R46. doi: 10.1186/gb-2006-7-6-r46 (PMC1779546; doi:10.1186/gb-2006-7-6-r46)
Supplement: Additional File 5 — Experimentally validated operons used in this analysis for S. coelicolor. [file gb-2006-7-6-r46-S5.txt]

S. coelicolor experimentally validate operons tested
SCO3671 SCO3670 SCO3669 SCO3668
SCO4761 SCO4762  
SCO4648 SCO4649 
SCO4652 SCO4653
SCO4654 SCO4655  
SCO4659 SCO4660 SCO4661 SCO4662
SCO3229 SCO3228 SCO3227  
SCO3138 SCO3137 SCO3136
SCO2619 SCO2618
SCO7281 SCO7280
SCO5877 SCO5878 SCO5879 SCO5880
SCO5887 SCO5886 SCO5883
SCO5888 SCO5889 SCO5890 SCO5891 SCO5892 SCO5893 SCO5894 SCO5895 SCO5896 SCO5897 SCO5898
SCO0185 SCO0186 SCO0187 SCO0188
SCO0191 SCO0190 SCO0189
SCO2231 SCO2230 SCO2229
SCO0713 SCO0712 
SCO1439 SCO1438
SCO2054 SCO2053 SCO2052 SCO2051 SCO2050
SCO1580 SCO1579 SCO1578 SCO1577 SCO1576
SCO3214 SCO3213 SCO3212 SCO3211
SCO2387 SCO2388 SCO2389 SCO2390    
SCO5354 SCO5355 SCO5356   
SCO2611 SCO2610 SCO2609   
SCO5512 SCO5513 SCO5514  
SCO5032 SCO5031  
SCO6683 SCO6684  
SCO5443 SCO5442 SCO5441 SCO5440
SCO5624 SCO5625   
SCO3356 SCO3357 SCO3358 SCO3359
SCO3890 SCO3889   
SCO5216 SCO5217 
SCO3887 SCO3888 
SCO5320 SCO5319 SCO5318 SCO5317 SCO5316 SCO5315 SCO5314 
