# Supplementary material for: Analysis of gene expression in operons of Streptomyces coelicolor
Source: Genome Biol. 2006 Jun 2;7(6):R46. doi: 10.1186/gb-2006-7-6-r46 (PMC1779546; doi:10.1186/gb-2006-7-6-r46)
Supplement: Additional File 6 — Experimentally validated operons used in this analysis for E. coli. [file gb-2006-7-6-r46-S6.txt]

E. coli experimentally validated operons tested
panB panC
creA creB creC creD
proB proA
tauA tauB tauC tauD
metB metL
secE nusG
acrA acrB
panF prmA
glyQ glyS
metZ metW metV
malK lamB malM
moaA moaB moaC moaD moaE
aroL yaiA aroM
narX narL
valU valX valY lysV
yjeF yjeE amiB mutL miaA hfq hflX hflK hflC
ascF ascB
wza wzb b206 b200 wcaA wcaB
pyrB pyrI
speA speB
lctP lctR lctD
celA celB celC celD celF ydjC
lacZ lacY lacA
ubiC ubiA
gcvT gcvH gcvP
fimB fimE fimA fimI fimC fimD fimF fimG fimH
entC entE entB entA ybdB
deoC deoA deoB deoD
kdtA kdtB
dadA dadX
glgC glgA glgP
alaW alaX
ylcB ylcC ylcD ybdE
yhaU yhaF yhaE yhaD rnpB
phoB phoR
fepD fepG fepC
pqiA pqiB
guaB guaA
trpL trpE trpD trpC trpB trpA
speE speD
nagB nagA nagC nagD
metY yhbC nusA infB rbfA truB rpsO pnp
glnA glnL glnG
uxuA uxuB
mobA mobB
nrdA nrdB
fes entF fepE
fhuA fhuC fhuD fhuB
dcuB fumB
focA pflB
ivbL ilvB ilvN
betI betB betA
cysJ cysI cysH
nikA nikB nikC nikD nikE nikR
motA motB cheA cheW
dnaA dnaN recF
flgB flgC flgD flgE flgF flgG flgH flgI flgJ flgK
thrS infC rpmI rplT
araB araA araD
ycdG ycdH ycdI ycdJ ycdK ycdL ycdM
fliD fliS fliT
fecA fecB fecC fecD fecE
fliA fliZ fliY
pspA pspB pspC pspD pspE
lgt thyA
manX manY manZ
leuQ leuP leuV
rrsA ileT alaT rrlA rrfA
tehA tehB
mtlA mtlD mtlR
rrsC gltU rrlC rrfC
atoD atoA atoE
ylcA ybcZ
rbsD rbsA rbsC rbsB rbsK
pdhR aceE aceF lpdA
treB treC
pheL pheA
hipB hipA
arsR arsB arsC
surE pcm
rrnD ileU alaU rrlD rrfD thrV rrfF
g30K rpmF
fecI fecR
ppk ppx
idnD idnO idnT idnR
tnaL tnaA tnaB
gabD gabT gabP gabC
rpmB rpmG
menF menD yfbB menB menC menE
aceB aceA aceK
lepA lepB
ttdA ttdB
nuoA nuoB nuoC nuoE nuoF nuoG nuoH nuoI nuoJ nuoK nuoL nuoM nuoN
cadB cadA
nrdH nrdI nrdE nrdF
otsB otsA
fepA entD
cydD cydC
chpS chpB
ecpD htrE
mglB mglA mglC
yhdW yhdX yhdY yhdZ
galE galT galK galM
ftsY ftsE ftsX
fldA fur
cyoA cyoB cyoC cyoD cyoE
frdA frdB frdC frdD
napF napD napA napG napH napB napC ccmA ccmB ccmC ccmD ccmE ccmF dsbE ccmH
cysD cysN cysC
yiaK yiaL yiaM yiaN yiaO yiaP yiaQ yiaR yiaS
torY torZ
tdcA tdcB tdcC tdcD tdcE tdcF tdcG
ribF ileS lspA slpA lytB
paaX paaY
oppA oppB oppC oppD oppF
pth ychF
nirB nirD nirC cysG
malP malQ
atpI atpB atpE atpF atpH atpA atpG atpD atpC
clpP clpX
rfaQ rfaG rfaP rfaS rfaB rfaI rfaJ rfaY rfaZ rfaK
glpE glpG glpR
prfB lysS
glyV glyX glyY
kdpD kdpE
sufA sufB sufC sufD sufS sufE
dhaK dhaL dhaM
udk dcd
upp uraA
ptsH ptsI crr
nfrB nfrA
lexA dinF
rrsB gltT rrlB rrfB
rhaB rhaA rhaD
umuD umuC
leuL leuA leuB leuC leuD
minE minD minC
rnc era recO pdxJ acpS
bioB bioF bioC bioD
tolB pal ybgF
rpsU dnaG rpoD
basR basS
rpsB tsf
rplN rplX rplE rpsN rpsH rplF rplR rpsE rpmD rplO prlA rpmJ
amiA hemF
rpsJ rplC rplD rplW rplB rpsS rplV rpsC rplP rpmC rpsQ
malX malY
malE malF malG
glcD glcE glcF glcG glcB glcA
moeA moeB
selA selB
ydcS ydcT ydcU ydcV
mreB mreC mreD yhdE cafA
hycA hycB hycC hycD hycE hycF hycG hycH
cysP cysU cysW cysA cysM
nrfA nrfB nrfC nrfD nrfE nrfF nrfG
ilvI ilvH
glnK amtB
rpoE rseA rseB rseC
hemC hemD hemX hemY
caiT caiA caiB caiC caiD caiE
aroK aroB damX dam rpe gph trpS
astC astA astD astB astE
ada alkB
smtA mukF mukE mukB
thrL thrA thrB thrC
thiC thiE thiF thiG thiH
phoP phoQ
glpT glpQ
pcnB folK
dapA nlpB
dppA dppB dppC dppD dppF
nlpD rpoS
ampD ampE
pstS pstC pstA pstB phoU
modA modB modC
iscR iscS iscU iscA
dmsA dmsB dmsC
ftsJ hflB
ydjA selD topB
yihE dsbA
dnaT dnaC
fixA fixB fixC fixX
fruB fruK fruA
melA melB
gltI gltJ gltK gltL
gntK gntU
srlA srlE srlB srlD gutM srlR gutQ
hscB hscA fdx
rph pyrE
edd eda
livK livH livM livG livF
serC aroA
purH purD
b121 b123 ychA kdsA
hyaA hyaB hyaC hyaD hyaE hyaF
potA potB potC potD
rnt lhr
lysT valT lysW
xylA xylB
epd pgk
pheS pheT himA
rfaD rfaF rfaC rfaL
rpmH rnpA
rhaS rhaR
ddpX ddpA ddpB ddpC ddpD ddpE
cydA cydB
ybgA phrB
yeaG yeaH
ansA ydjB
fliF fliG fliH fliI fliJ fliK
rplJ rplL rpoB rpoC
cmk rpsA
dsdX dsdA
glpA glpB glpC
ebgA ebgC
gatY gatZ gatA gatB gatC gatD gatR gat_2
xylF xylG xylH xylR
argX hisR leuT proM
kdpA kdpB kdpC
rpsM rpsK rpsD rpoA rplQ
exbB exbD
phoA psiF
feoA feoB
rrsG gltW rrlG rrfG
carA carB
fadB fadA
hyb0 hybA hybB hybC hybD hybE hybF hybG
fdnG fdnH fdnI
marR marA marB
rplM rpsI
glmU glmS
phnC phnD phnE f73 phnF phnG phnH phnI phnJ phnK phnL phnM phnN phnO phnP
purE purK
dnaK dnaJ
hdeA hdeB
gadB gadC
thrU tyrU glyT thrT
hslV hslU
cynT cynS cynX
torC torA torD
sdaC sdaB
fucA fucO
ybjC nfsA rimK ybjN
dusB fis
ycfC purB
purM purN
dcm vsr
def fmt
acrE acrF
rrsE gltV rrlE rrfE
rpsP rimM trmD rplS
relA chpR chpA
fucP fucI fucK fucU fucR
rrsH ileV alaV rrlH rrfH
gadA gadX
serV argV argY argZ argQ
envY ompT
glpF glpK
ibpA ibpB
pflD pflC
baeS baeR
sspA sspB
fabH fabD fabG acpP fabF
rplU rpmA
speF potE
gltB gltD gltF
ompR envZ
fdoG fdoH fdoI fdhE
csgB csgA
argC argB argH
narG narH narJ narI
metT leuW glnU glnW metU glnV glnX
cvpA purF ubiX
argT hisJ hisQ hisM hisP
sdhC sdhD sdhA sdhB b072 b075 sucA sucB sucC sucD
agn4 agn3
flgA flgM flgN
btuC btuE btuD
acs yjcH yjcG
ycbY uup
hsdM hsdS
rtcB rtcA
accB accC
ruvB ruvA
fliL fliM fliN fliO fliP fliQ fliR
potF potG potH potI
rfbB rfbD rfbA rfbC rfbX
ahpC ahpF
rpsL rpsG fusA tufA
sfsA dksA
valV valW
rpoN yhbH ptsN yhbJ ptsO
narZ narY narW narV
hydN hypF
uhpA uhpB uhpC
cobU cobS cobT
csgD csgE csgF csgG
emrR emrA emrB
ybgC tolQ tolR tolA
appC appB appA
mraZ mraW ftsL ftsI murE murF mraY murD ftsW murG murC ddlB ftsQ ftsA ftsZ
artP artI artQ artM artJ
codB codA
hypA hypB hypC hypD hypE
mdoG mdoH
glyW cysT leuZ
aroF tyrA
xapA xapB
hisG hisD hisC hisB hisH hisA hisF hisI
rpsF priB rpsR rplI
mhpA mhpB mhpC mhpD mhpF mhpE
paaA paaB paaC paaD paaE paaF paaG paaH paaI paaJ paaK
tgt yajC secD secF
surA pdxA ksgA apaG apaH
glnH glnP glnQ
kbl tdh
hyfA hyfB hyfC hyfD hyfE hyfF hyfG hyfH hyfI hyfJ hyfR focB
pntA pntB
flhD flhC
rpoZ spoT spoU recG
zraS zraR
tyrT tyrV
chaB chaC
xseB ispA dxs yajO
